# Supplementary material for: A Fluorescent Probe for the Specific Staining of Cysteine Containing Proteins and Thioredoxin Reductase in SDS-PAGE
Source: Biosensors (Basel). 2021 Apr 23;11(5):132. doi: 10.3390/bios11050132 (PMC8146322; doi:10.3390/bios11050132)
Supplement: Supplementary file 1 [file biosensors-11-00132-s001.zip]

Archive with 1 entries (1 files):
- biosensors-1159189-supplementary.pdf
